# Supplementary material for: Cationic Single-Chained Surfactants with a Functional Group at the End of the Hydrophobic Tail DNA Compacting Efficiency
Source: Pharmaceutics. 2021 Apr 20;13(4):589. doi: 10.3390/pharmaceutics13040589 (PMC8074900; doi:10.3390/pharmaceutics13040589)
Supplement: Supplementary file 1 [file pharmaceutics-13-00589-s001.zip]

Archive with 1 entries (1 files):
- pharmaceutics-1140078-supplementary.pdf
